# Supplementary material for: P38 MAPK Signaling in the Retina: Effects of Aging and Age-Related Macular Degeneration
Source: Int J Mol Sci. 2023 Jul 18;24(14):11586. doi: 10.3390/ijms241411586 (PMC10380409; doi:10.3390/ijms241411586)
Supplement: Supplementary file 1 [file ijms-24-11586-s001.zip]

Archive with 1 entries (1 files):
- ijms-2493184-supplementary.pdf
